# Supplementary material for: Herkogamy and Its Effects on Mating Patterns in Arabidopsis thaliana
Source: PLoS One. 2013 Feb 26;8(2):e57902. doi: 10.1371/journal.pone.0057902 (PMC3582510; doi:10.1371/journal.pone.0057902)
Supplement: Table S1 — Information on A. thaliana accessions used in this study. (XLSX) [file pone.0057902.s004.xlsx]

## Sheet: Materials
Name	Region	Country	Coordinates	Altitude(m, a.s.l.)
NAT	Naters	Switzerland	642200/131350	850
AUS	Ausserberg	Switzerland	632990/129269	1000
GEI	Geimen	Switzerland	641992/132316	1030
RIT	Ritzingen	Switzerland	660487/145753	1360
SF1	Saas Fee	Switzerland	638344/106748	1719
SF2	Saas Fee	Switzerland	638329/106702	1730
SAB	Saas Fee	Switzerland	637742/108173	1949
SAO	Saas Fee	Switzerland	636425/106123	2012
BRA	Brail	Switzerland	797460/170415	2040
VLA	Val Lavinuoz GR	Switzerland	801614/188805	2450
ZIN	Zinal	Switzerland	616000/110600	2700
Col-0	Columbia	the United States	NA	50**
Bay-0	Bayreuth	Germany	NA	350**
SIM	Simien	Ethiopia	NA	3100
Sha	Pamiro-Alay	Tajikistan	NA	3400
