# Supplementary material for: Herkogamy and Its Effects on Mating Patterns in Arabidopsis thaliana
Source: PLoS One. 2013 Feb 26;8(2):e57902. doi: 10.1371/journal.pone.0057902 (PMC3582510; doi:10.1371/journal.pone.0057902)
Supplement: Table S2 — Information on the markers used in this study and their polymorphisms in the studied accessions. (XLSX) [file pone.0057902.s005.xlsx]

## Sheet: Markers
	Multiplex_CommonGarden
	Accession	MSAT2.36_Fam	NT204_Hex	MSAT3.18_Hex	MSAT5.14_Fam
	Col-0	160*	135	266	221
	BRA	138	127	249	209
	SIM	170	145	242	204
	Multiplex_Field.A_FAM
	Accession	MSAT4.37	MSAT5.5	MSAT2.36	MSAT4.13
	Col-0	136	153	160	225
	Bay-0	120	153	176	225
	NAT	125	151	178	246
	AUS	125	151	172	263
	GEI	125	151	172	248
	RIT	-	142	172	254
	SF1	128	142	172	223
	SF2	127	153	186	284
	SAB	133	142	188	283
	SAO	130	142	172	275
	BRA	130	161	138	223
	VLA	138	153	198	225
	ZIN	138	142	190	223
	SIM	133	161	168	223
	Sha	124	153	-	223
	Multiplex_Field.B_HEX
	Accession	NGA249	NT204	NGA8	MSAT1.10
	Col-0	123	135	156	230
	Bay-0	127	135	143	229
	NAT	123	130	139	200
	AUS	113	132	176	216
	GEI	123	135	137	200
	RIT	113	138	152	200
	SF1	113	128	160	244
	SF2	113	143	165	229
	SAB	113	139	165	227
	SAO	113	129	165	205
	BRA	117	127	187	217
	VLA	113	144	189	217
	ZIN	113	132	173	231
	SIM	117	145	162	215
	Sha	113	129	152	217
